# Supplementary material for: Productive Alkyne Metathesis with “Canopy Catalysts” Mandates Pseudorotation
Source: J Am Chem Soc. 2021 Apr 7;143(15):5643–8. doi: 10.1021/jacs.1c01404 (PMC8154524; doi:10.1021/jacs.1c01404)
Supplement: Supplementary file 2 — ja1c01404_si_002.zip [file ja1c01404_si_002.zip]

Archive with 1 entries (1 files):
- Video A.mp4
